# Supplementary material for: Physical and Performance Profiles Differentiate Competitive Levels in U-18 Basketball Players
Source: Sports (Basel). 2026 Jan 5;14(1):27. doi: 10.3390/sports14010027 (PMC12845602; doi:10.3390/sports14010027)
Supplement: Supplementary file 1 [file sports-14-00027-s001.zip › Table S1.xlsx]

## Sheet: Raw_Data
	N	n	Group	Height (cm)	Body mass (kg)	Body fat (%)	Age (yr)	Arm-span (cm)	Maturity offset (yr)	Basketball experience (yr)	Basketball-related training (h·week⁻¹)	Physical exercise training (h·week⁻¹)	Basketball-related plus physical exercise training (h·week⁻¹)	Dominant hand-grip strength (kg)	No dominant hand-grip strength (kg)	Flexibility (cm)	Counter-movement jump height (cm)	10 m running (s)	20 m running (s)	Yo-Yo IE1 (m)	HRmax during Yo-Yo IE1 (b·min⁻¹)	Shooting speed and accuracy (points)	Passing accuracy (points)	10 m dribbling (s)	20 m dribbling (s)	Maneuver dribbling (s)	Defensive sliding (s)
	1	1	Higher-level	187	80	17.023	16.11	194	2.29829	12	7.5	3	10.5	50.2	48	32	39.3	1.74	3.18	4320	204	55	28	1.815	3.135	15.535	9.53
	2	2	Higher-level	184	92.3	14.23	16.29	194.5	2.2478	12	7.5	2	9.5	49.2	37.3	35	42.2	1.96	3.24	3320	186	52	26	1.78	3.19	15.425	9.925
	3	3	Higher-level	186	64.6	16.435	15.49	172.5	0.877908	7	6	4	10	42	40.1	34	41.9	1.76	3.21	3350	192	41	25	1.95	3.235	16.39	9.89
	4	4	Higher-level	184	93.4	13.5685	15.11	197	1.98855	7	4.5	3	7.5	45.5	42.3	50	40.5	1.84	3.18	2240	174	41	27	2.235	3.64	15.415	10.03
	5	5	Higher-level	186	64.5	11.143	15.94	190	2.60617	11	9	2	11	40.8	33.9	37	36.7	2.03	3.19	4320	202	55	28	1.87	3.165	14.3	9.845
	6	6	Higher-level	183	67.6	13.495	16.04	195	1.81923	7	4.5	0	4.5	41	40.2	37.9	41	1.79	3.16	3280	204	38	22	1.865	3.395	15.15	9.795
	7	7	Higher-level	184	91.5	28.342	16.29	195	2.09823	10	10.5	3	13.5	38.3	36.9	37.9	39	1.83	3.21	3350	196	44	26	1.9	3.275	16.44	9.495
	8	8	Higher-level	183	77.2	13.789	15.65	197	2.02623	10	10.5	1	11.5	44.4	41.1	32.6	38	1.82	3.22	3450	198	48	28	1.915	3.305	16.5	9.925
	9	9	Higher-level	185	95	11.143	16.29	204	2.41481	12	9	2	11	47.1	50.9	38.9	57.9	1.76	3.15	4320	198	36	31	1.83	2.95	14.365	8.95
	10	10	Higher-level	185	84.4	13.936	15.75	194	2.38797	12	7.5	3	10.5	49.3	46.8	28.8	45	1.78	3.05	3900	215	39	23	1.87	3.185	17.475	8.83
	11	11	Higher-level	186	70.5	13.348	16.09	191	2.03307	13	9	0	9	46.9	41.1	49	41.2	1.63	3.08	4320	212	53	23	1.68	3.05	15.445	8.78
	12	12	Higher-level	184	80	17.17	15.97	177	1.78813	11	6	1	7	46.3	41.5	29.5	38.6	1.78	3.08	3680	198	47	21	1.825	3.27	16.37	9.68
	13	13	Higher-level	185	75.9	14.23	16.78	191	3.27313	10	6	1	7	39	41	31.4	38	1.75	3.15	4320	192	41	28	1.88	3.24	15.74	9.06
	14	14	Higher-level	184	74.1	17.17	17.31	183	3.41318	11	4.5	0	4.5	39	38.6	42.1	41	1.8	3.04	3640	185	39	26	1.82	3.195	15.665	9.84
	15	15	Higher-level	188	78	16.141	16.03	191	2.3779	9	6	4	10	39.3	31.4	38.2	40.2	1.81	3.12	3650	204	43	25	1.84	3.255	16.27	9.27
	16	16	Higher-level	191	86	19.375	15.78	194	2.91901	9	7.5	0	7.5	50.4	46.2	39.4	47.7	1.78	3.06	3560	208	46	26	1.855	3.215	16.37	10.105
	17	17	Higher-level	185	80.5	25.99	15.89	174.5	0.922144	7	9	4	13	44.1	35.4	26.2	35.1	1.97	3.41	2000	198	23	24	2.075	3.575	17.55	10.355
	18	18	Higher-level	189	69.95	14.23	15.9	188	1.60927	8	9	2	11	29.6	30.3	29.7	38.7	1.89	3.4	3760	192	23	24	2.12	3.77	18.295	10.08
	19	19	Higher-level	188	79.95	27.46	15.66	189.3	0.526277	7	9	2	11	38.3	33	24.9	37	1.93	3.5	3780	200	27	23	2.075	3.73	17.705	11.235
	20	20	Higher-level	185	66.3	16.0675	16.05	191	1.26738	3	7.5	2	9.5	40.8	40.6	29.2	43.7	1.84	3.15	3960	204	23	24	2.045	3.395	17.165	9.835
	21	21	Higher-level	182	76.25	24.52	16.26	195.4	1.79595	9	7.5	0	7.5	33.4	28.9	17	37.6	1.93	3.32	3000	192	19	22	2.035	3.47	17.475	10.465
	22	22	Higher-level	180	65.85	14.5975	16.17	192.5	1.1882	8	7.5	3	10.5	30.8	31	34.4	45	1.79	3.06	3320	198	24	25	1.935	3.385	15.725	9.375
	23	23	Higher-level	182	65.7	9.82	16.17	202.5	1.46815	2	7.5	2	9.5	32.4	30	48.1	46	1.77	3.27	2320	204	25	23	1.835	3.32	16.905	9.43
	24	24	Higher-level	188	81.45	17.17	15.97	188	1.06693	9	7.5	3	10.5	42.1	38.2	34.9	48	1.86	3.23	2600	205	24	24	1.95	3.49	16.005	9.6
	25	25	Higher-level	175	90	13.495	15.78	188	1.54632	8	7.5	4	11.5	35.2	36.6	25	45	1.9	3.68	4360	198	38	21	2.045	3.505	18.305	12.27
	26	26	Higher-level	180	93.5	15.259	15.98	197	2.21427	8	7.5	0	7.5	37.2	36.4	23	43	1.72	3.16	4120	199	19	24	1.87	3.415	18.315	10.2
	27	27	Higher-level	174	82.5	14.23	15.67	180	0.664254	8	7.5	4	11.5	29	27.1	22	43.6	1.79	3.28	2880	198	24	24	1.825	3.305	16.405	9.825
	28	28	Higher-level	182	91	13.495	16.07	197	1.83642	8	6	1	7	32.5	37.9	25.5	39.1	1.81	3.2	4120	210	28	22	1.885	3.285	17.3	9.995
	29	29	Higher-level	171	76.7	13.495	15.64	191	1.67561	11	6	2	8	47.7	45.8	21	45.9	1.77	3.01	3000	198	53	28	1.825	3.125	16.2	9.87
	30	30	Higher-level	172	78.1	19.963	16.09	197	2.27364	8	9	3	12	32.2	30.7	17.5	43.4	1.98	3.16	3680	228	48	28	2.05	3.405	17.815	10.385
	31	31	Higher-level	178	94	25.843	15.41	188	1.8609	10	6	3	9	44.2	43.9	38	40.2	1.82	3.02	2320	192	46	26	1.735	3.07	16.585	9.665
	32	32	Higher-level	173	71	13.936	16.18	190.5	1.33741	8	10.5	2	12.5	38.5	29	16	44	2.11	3.26	4200	222	44	22	1.965	3.33	16.8	9.91
	33	33	Higher-level	176	73.7	15.847	16.33	178	2.41168	10	9	3	12	35.9	34.1	20	37.8	1.87	3.19	2600	186	45	22	1.96	3.335	18.71	10.355
	34	34	Higher-level	170	77.8	23.197	16.15	194	2.09722	11	4.5	3	7.5	47.6	41.7	23.5	32.3	2.12	3.33	1720	198	41	24	1.94	3.3	17.875	9.565
	35	35	Higher-level	175	90.3	24.373	15.96	196	2.52528	6	6	3	9	49.6	42.3	32	39.5	1.86	3.13	4040	228	43	28	1.925	3.255	16.685	10.125
	36	36	Higher-level	180	81.3	14.377	15.88	190	2.22405	6	9	2	11	42.4	50.4	25.5	41.1	1.89	3.08	3280	186	42	24	2.02	3.295	18.055	10.37
	37	37	Higher-level	179	71.5	16.435	15.59	183	1.91994	10	10.5	2	12.5	33.7	34	23.5	42.8	1.95	3.24	3120	204	45	25	1.91	3.39	18.255	9.855
	38	38	Higher-level	176	85.6	26.725	16.08	196.5	2.26861	5	7.5	2	9.5	37.7	38.5	14	37.6	2.17	3.29	1800	198	42	24	2.2	3.58	19.295	10.045
	39	1	Lower-level	174	95.3	39.5875	16.31	186.6	2.39971	4	10.5	7	17.5	42.7	47	21	35	2.18	3.72	2320	192	36	19	2.225	3.85	20.375	11.17
	40	2	Lower-level	177	73.3	18.64	15.9	188	1.60956	10	13.5	2	15.5	39.5	36.6	27	41.1	1.87	3.3	3800	216	45	21	1.92	3.535	18.215	9.615
	41	3	Lower-level	171	75.2	36.28	15.61	180	0.631955	8	6	0	6	35	33.1	25	31.6	1.89	3.37	3080	204	45	20	1.935	3.47	18.52	9.78
	42	4	Lower-level	183	68	27.46	15.77	174	0.312317	8	6	1	7	33.2	34.2	28	35.2	1.88	3.34	3360	204	47	20	2.17	3.74	18.725	9.51
	43	5	Lower-level	178	79.5	28.93	15.59	186	1.19484	5	4.5	0	4.5	35.6	38.4	21.2	28.6	2.13	3.72	1840	192	42	20	2.085	3.935	20.56	11.28
	44	6	Lower-level	174	100.1	32.9725	15.39	186	0.585592	7	7.5	2	9.5	46.6	43.8	25	33.8	2.07	3.81	2160	192	35	18	2.205	4.14	21.78	12.115
	45	7	Lower-level	175	75.1	17.5375	15.99	187.5	1.3765	10	6	1	7	39.7	34.7	15	39.1	2.02	3.33	2320	198	34	21	1.93	3.39	20.165	10.67
	46	8	Lower-level	182	66.1	13.495	16.18	183	0.731584	8	7.5	1	8.5	36.3	25.3	13	39.8	2.02	3.38	3320	210	37	21	1.93	3.565	18.72	9.89
	47	9	Lower-level	184	67.1	24.52	16.01	181	1.04712	8	9	1	10	35.8	36.4	19.2	33.1	1.89	3.33	2640	204	36	21	1.98	3.535	20.17	9.94
	48	10	Lower-level	180	76	12.025	15.88	190	1.80662	7	9	3	12	46.6	41.6	23	39.8	1.91	3.21	3080	198	45	22	1.91	3.475	18.665	9.78
	49	11	Lower-level	186	85	22.6825	16.18	188	1.7575	7	6	0	6	42.3	37.5	24	31.5	1.99	3.54	1640	192	40	20	2.05	3.74	19.995	11.17
	50	12	Lower-level	184	89	23.05	15.48	176	1.45248	1	4.5	0	4.5	49.5	49.4	37.2	41.2	1.92	3.11	3500	189	41	20	2.02	3.215	19.14	10.7
	51	13	Lower-level	179	69.3	20.11	16.16	183	0.84425	0.5	4.5	0	4.5	34.6	33.7	20	34.2	1.87	3.48	2080	204	32	21	2.185	3.45	18.215	10.05
	52	14	Lower-level	176	90	21.2125	16.06	195	1.69583	3	7.5	0	7.5	46.5	51.5	16	38.7	1.92	3.46	1560	182	32	23	2.04	3.725	18.505	10.4
	53	15	Lower-level	178	82	20.11	16.18	186	1.68939	5	4.5	0	4.5	43.5	43.4	17	32	1.95	3.42	2840	204	36	22	2.015	3.52	19.29	10.495
	54	16	Lower-level	180	56.5	14.965	15.58	167	0.626952	8	6	3	9	33.7	33.6	17.4	36	1.89	3.25	4200	204	39	24	1.985	3.415	18.9	10.325
	55	17	Lower-level	179	71.3	17.17	15.58	192.5	2.05519	6	4.5	0	4.5	54.2	51.4	26.2	33.2	1.76	3.06	1920	198	42	22	1.855	3.185	17.07	10.165
	56	18	Lower-level	185	75.7	22.315	15.99	178	1.24608	7	7.5	0	7.5	30.1	42.7	12.5	39.8	1.82	3.2	2680	198	35	20	1.88	3.235	17.785	10.81
	57	19	Lower-level	182	68.6	20.845	16.11	174	1.44972	2	6	3	9	48.8	43.6	19.4	35	1.85	3.22	3650	198	41	25	1.945	3.32	18.505	11.005
	58	20	Lower-level	178	98	17.905	16.07	184.5	1.70556	6	7.5	0	7.5	53.5	44.6	27.5	53.7	1.79	3.06	1960	204	40	16	1.96	3.345	18.175	9.895
	59	21	Lower-level	173	68.15	14.5975	16.32	174	1.13244	3	7.5	2	9.5	37.4	35	22	36.5	1.96	3.29	4160	204	38	21	2.05	3.37	18.885	10.77
	60	22	Lower-level	176	89.2	23.785	16.08	181	1.28986	9	4.5	0	4.5	36	38	19	32.6	1.9	3.42	1560	192	39	17	1.865	3.465	17.745	10.2
	61	23	Lower-level	173	68.5	17.905	15.69	162.5	0.311771	3	7.5	1	8.5	41	41	7	28	2.16	3.8	1640	192	29	31	2.32	4.35	19.78	12.565
	62	24	Lower-level	175	77	16.0675	15.38	183	0.656437	1	9	1	10	39.5	40.5	19	29.9	2.08	3.45	1840	192	32	30	2.24	3.525	18.25	11.6
	63	25	Lower-level	179	73.5	17.905	16.13	179	0.544	7	9	7	16	40.8	42.3	23	28.6	2.01	3.42	1240	174	34	29	2.1	3.52	19	10.5
	64	26	Lower-level	182	60.9	16.435	15.35	166.5	0.118451	1	7.5	0	7.5	41.2	39.5	24	25.4	2.24	3.85	3320	186	41	40	2.235	3.95	16.45	11.945
	65	27	Lower-level	180	89	17.905	15.62	185	1.25568	5	4.5	0	4.5	39.9	38.5	18	33.9	2.22	3.66	1760	198	31	32	2.365	3.85	18.82	11.05
	66	28	Lower-level	176	66	16.0675	15.5	179	0.654409	1	6	0	6	42	40.9	21.5	35.8	2.15	3.84	1720	204	36	29	2.27	4.01	18.735	10.33
	67	29	Lower-level	179	98.1	23.05	15.87	195	1.66555	5	6	0	6	41	39.6	23.5	28.4	2.09	3.46	1320	192	30	33	2.08	3.585	17.835	10.92
	68	30	Lower-level	175	85.9	20.845	15.49	180	2.40503	3	6	1	7	42	40.1	26	35.9	1.84	3.17	2360	198	42	48	1.845	3.585	16.725	10.62
	69	31	Lower-level	183	76	15.7	14.65	185.5	0.354034	2	4.5	0	4.5	40.5	39.8	20	36	2.21	3.19	1800	204	37	38	2.35	3.44	19.32	10.675
	70	32	Lower-level	184	72	15.7	15.01	183	0.733365	5	6	7	13	40	39	23.5	37.2	1.99	3.01	2240	198	38	37	2.12	3.26	20.13	10.945
	71	33	Lower-level	176	68	17.17	14.71	167	-0.935888	4	7.5	0	7.5	40.9	39.5	17	33.9	1.98	3.33	2320	204	35	37	2.09	3.44	19.78	10.735
	72	34	Lower-level	174	67	14.5975	15.01	168	-0.375795	5	6	0	6	41.3	40	19	38.2	1.89	3.29	2080	198	36	34	1.995	3.385	19.555	10
	73	35	Lower-level	178	60.2	15.3325	15.87	185.5	1.31567	3	6	6	12	41.5	41.6	23.23	42	1.46	2.92	2920	198	30	37	1.96	3.315	19.125	11.09
